# Supplementary material for: A Novel Tetrahydroacridine Derivative with Potent Acetylcholinesterase Inhibitory Properties and Dissociative Capability against Aβ42 Fibrils Confirmed by In Vitro Studies
Source: Int J Mol Sci. 2024 Sep 19;25(18):10072. doi: 10.3390/ijms251810072 (PMC11444201; doi:10.3390/ijms251810072)
Supplement: Supplementary file 1 [file ijms-25-10072-s001.zip]

Archive with 1 entries (1 files):
- ijms-3197317-supplementary.pdf
